# Supplementary material for: Acceptable medication non-adherence: A crowdsourcing study among French physicians for commonly prescribed medications
Source: PLoS One. 2018 Dec 13;13(12):e0209023. doi: 10.1371/journal.pone.0209023 (PMC6292617; doi:10.1371/journal.pone.0209023)
Supplement: S1 File — (CSV) [file pone.0209023.s005.csv]

NNI	DCI_FRENCH	id_medication	DRUG_INDICATION_GROUP
PERINDOPRIL	PERINDOPRIL	94	ACE inhibitors after MI
TRANDOLAPRIL	TRANDOLAPRIL	438	ACE inhibitors after MI
CAPTOPRIL	CAPTOPRIL	480	ACE inhibitors after MI
INDAPAMIDE, PERINDOPRIL	PERINDOPRIL ET DIURETIQUES	187	ACE inhibitors combinations for HBP
PERINDOPRIL, AMLODIPINE	PERINDOPRIL ET AMLODIPINE	235	ACE inhibitors combinations for HBP
ENALAPRIL, LERCANIDIPINE	ENALAPRIL ET LERCANIDIPINE	350	ACE inhibitors combinations for HBP
HYDROCHLOROTHIAZIDE, RAMIPRIL	RAMIPRIL ET DIURETIQUES	401	ACE inhibitors combinations for HBP
ENALAPRIL/HYDROCHLOROTHIAZIDE	ENALAPRIL ET DIURETIQUES	402	ACE inhibitors combinations for HBP
LISINOPRIL/HYDROCHLOROTHIAZIDE	LISINOPRIL ET DIURETIQUES	432	ACE inhibitors combinations for HBP
CAPTOPRIL/HYDROCHLOROTHIAZIDE	CAPTOPRIL ET DIURETIQUES	503	ACE inhibitors combinations for HBP
RAMIPRIL	RAMIPRIL	51	ACE inhibitors for heart failure
PERINDOPRIL	PERINDOPRIL	93	ACE inhibitors for heart failure
ENALAPRIL	ENALAPRIL	304	ACE inhibitors for heart failure
ENALAPRIL	ENALAPRIL	305	ACE inhibitors for heart failure
LISINOPRIL	LISINOPRIL	375	ACE inhibitors for heart failure
CAPTOPRIL	CAPTOPRIL	479	ACE inhibitors for heart failure
FOSINOPRIL	FOSINOPRIL	502	ACE inhibitors for heart failure
RAMIPRIL	RAMIPRIL	50	ACE inhibitors for high blood pressure
PERINDOPRIL	PERINDOPRIL	92	ACE inhibitors for high blood pressure
ENALAPRIL	ENALAPRIL	303	ACE inhibitors for high blood pressure
LISINOPRIL	LISINOPRIL	374	ACE inhibitors for high blood pressure
TRANDOLAPRIL	TRANDOLAPRIL	437	ACE inhibitors for high blood pressure
CAPTOPRIL	CAPTOPRIL	478	ACE inhibitors for high blood pressure
FOSINOPRIL	FOSINOPRIL	501	ACE inhibitors for high blood pressure
RAMIPRIL	RAMIPRIL	52	ACE inhibitors for nephropathies
RAMIPRIL	RAMIPRIL	53	ACE inhibitors for nephropathies
LISINOPRIL	LISINOPRIL	376	ACE inhibitors for nephropathies
CAPTOPRIL	CAPTOPRIL	481	ACE inhibitors for nephropathies
FLUTICASONE, SALMETEROL	SALMETEROL ET FLUTICASONE	100	adrenergic inhalants for chronic asthma
FLUTICASONE, SALMETEROL	SALMETEROL ET FLUTICASONE	102	adrenergic inhalants for chronic asthma
FORMOTEROL ET BUDESONIDE	FORMOTEROL ET BUDESONIDE	131	adrenergic inhalants for chronic asthma
FORMOTEROL ET BUDESONIDE	FORMOTEROL ET BUDESONIDE	133	adrenergic inhalants for chronic asthma
GLYCOPYRRONIUM, INDACATEROL	INDACATEROL ET BROMURE DE GLYCOPYRRONIUM	477	adrenergic inhalants for chronic asthma
FLUTICASONE, FORMOTEROL	FORMOTEROL ET FLUTICASONE	523	adrenergic inhalants for chronic asthma
FLUTICASONE, SALMETEROL	SALMETEROL ET FLUTICASONE	99	adrenergic inhalants for COPD
FLUTICASONE, SALMETEROL	SALMETEROL ET FLUTICASONE	101	adrenergic inhalants for COPD
FORMOTEROL ET BUDESONIDE	FORMOTEROL ET BUDESONIDE	132	adrenergic inhalants for COPD
FORMOTEROL ET BUDESONIDE	FORMOTEROL ET BUDESONIDE	134	adrenergic inhalants for COPD
FORMOTEROL, BECLOMETASONE	FORMOTEROL ET BECLOMETASONE	254	adrenergic inhalants for COPD
FORMOTEROL, BECLOMETASONE	FORMOTEROL ET BECLOMETASONE	255	adrenergic inhalants for COPD
FORMOTEROL	FORMOTEROL	294	adrenergic inhalants for COPD
INDACATEROL	INDACATEROL	325	adrenergic inhalants for COPD
SULFONATE DE POLYSTYRENE	SULFONATE DE POLYSTYRENE	430	all other therapeutic products
TESTOSTERONE	TESTOSTERONE	452	androgens in hypogonadism
CALCIPOTRIOL, BETAMETHASONE	CALCIPOTRIOL EN ASSOCIATION	280	anti psoriatics
BENZOYLE PEROXYDE	BENZOYLE PEROXYDE	349	anti-acne preparations
ISOTRETINOINE	ISOTRETINOINE	353	anti-acne preparations
ISOTRETINOINE	ISOTRETINOINE	354	anti-acne preparations
ADAPALENE	ADAPALENE	420	anti-acne preparations
TRETINOINE	TRETINOINE	488	anti-acne preparations
TRETINOINE	TRETINOINE	489	anti-acne preparations
ERYTHROMYCINE EN ASSOCIATION	ERYTHROMYCINE EN ASSOCIATION	508	anti-acne preparations
MEMANTINE	MESALAZINE	357	anti-dementia drugs
RIVASTIGMINE	RIVASTIGMINE	391	anti-dementia drugs
RIVASTIGMINE	RIVASTIGMINE	392	anti-dementia drugs
DONEPEZIL	DONEPEZIL	442	anti-dementia drugs
GALANTAMINE	GALANTAMINE	495	anti-dementia drugs
FRACTIONS INSAPONIFIABLES D'HUILE DE SOJA ET D'AVOCAT	FRACTIONS INSAPONIFIABLES D'HUILE DE SOJA ET D'AVOCAT	175	anti-rheumatic products for osteoarthritis
FRACTIONS INSAPONIFIABLES D'HUILE DE SOJA ET D'AVOCAT	FRACTIONS INSAPONIFIABLES D'HUILE DE SOJA ET D'AVOCAT	176	anti-rheumatic products for osteoarthritis
CHONDROITINE SULFATE	CHONDROITINE SULFATE	324	anti-rheumatic products for osteoarthritis
GLUCOSAMINE	MYCOPHENOLIQUE ACIDE	367	anti-rheumatic products for osteoarthritis
ETORICOXIB	ETORICOXIB	451	anti-rheumatic products for osteoarthritis
DIACEREINE	DIACEREINE	499	anti-rheumatic products for osteoarthritis
RILMENIDINE	RILMENIDINE	189	antiadrenergic agents (centrally) for HBP
MOXONIDINE	MOXONIDINE	460	antiadrenergic agents (centrally) for HBP
METHYLDOPA (RACEMIQUE)	METHYLDOPA (RACEMIQUE)	526	antiadrenergic agents (centrally) for HBP
URAPIDIL	URAPIDIL	127	antiadrenergic agents (peripherally) for HBP
PRAZOSINE	CICLETANINE	448	antiadrenergic agents (peripherally) for HBP
CYPROTERONE	CYPROTERONE	389	antiandrogens for prostate cancer
FLECAINIDE	FLECAINIDE	150	antiarrhythmics class I and III for supraventricular rythm disorders
FLECAINIDE	FLECAINIDE	151	antiarrhythmics class I and III for supraventricular rythm disorders
AMIODARONE	AMIODARONE	167	antiarrhythmics class I and III for supraventricular rythm disorders
PROPAFENONE	PROPAFENONE	456	antiarrhythmics class I and III for supraventricular rythm disorders
FLECAINIDE	FLECAINIDE	152	antiarrhythmics class I and III for ventricular rhythm disorders
PROPAFENONE	PROPAFENONE	455	antiarrhythmics class I and III for ventricular rhythm disorders
PROPAFENONE	PROPAFENONE	457	antiarrhythmics class I and III for ventricular rhythm disorders
DISOPYRAMIDE	DISOPYRAMIDE	522	antiarrhythmics class I and III for ventricular rhythm disorders
TRIHEXYPHENIDYL	TRIHEXYPHENIDYL	297	anticholinergic agents in Parkinson disease
TRIHEXYPHENIDYL	TRIHEXYPHENIDYL	298	anticholinergic agents in Parkinson disease
TROPATEPINE	TROPATEPINE	329	anticholinergic agents in Parkinson disease
TROPATEPINE	TROPATEPINE	330	anticholinergic agents in Parkinson disease
BIPERIDENE	BIPERIDENE	512	anticholinergic agents in Parkinson disease
BIPERIDENE	BIPERIDENE	513	anticholinergic agents in Parkinson disease
PAROXETINE	PAROXETINE	34	antidepressants for generalized anxiety disorder
PAROXETINE	PAROXETINE	35	antidepressants for generalized anxiety disorder
ESCITALOPRAM	ESCITALOPRAM	45	antidepressants for generalized anxiety disorder
VENLAFAXINE	VENLAFAXINE	78	antidepressants for generalized anxiety disorder
SERTRALINE	SERTRALINE	146	antidepressants for generalized anxiety disorder
DULOXETINE	DULOXETINE	202	antidepressants for generalized anxiety disorder
DULOXETINE	DULOXETINE	203	antidepressants for generalized anxiety disorder
CITALOPRAM	CITALOPRAM	223	antidepressants for generalized anxiety disorder
CLOMIPRAMINE	CLOMIPRAMINE	259	antidepressants for generalized anxiety disorder
PAROXETINE	PAROXETINE	32	antidepressants for major depressive disorder
ESCITALOPRAM	ESCITALOPRAM	44	antidepressants for major depressive disorder
VENLAFAXINE	VENLAFAXINE	77	antidepressants for major depressive disorder
FLUOXETINE	FLUOXETINE	96	antidepressants for major depressive disorder
SERTRALINE	SERTRALINE	145	antidepressants for major depressive disorder
MIANSERINE	MIANSERINE	166	antidepressants for major depressive disorder
AMITRIPTYLINE	AMITRIPTYLINE	193	antidepressants for major depressive disorder
MIRTAZAPINE	MIRTAZAPINE	217	antidepressants for major depressive disorder
CITALOPRAM	CITALOPRAM	222	antidepressants for major depressive disorder
CLOMIPRAMINE	CLOMIPRAMINE	257	antidepressants for major depressive disorder
CLOMIPRAMINE	CLOMIPRAMINE	260	antidepressants for major depressive disorder
TIANEPTINE	TIANEPTINE	368	antidepressants for major depressive disorder
AGOMELATINE	AGOMELATINE	422	antidepressants for major depressive disorder
DOSULEPINE	DOSULEPINE	475	antidepressants for major depressive disorder
MILNACIPRAN	MILNACIPRAN	490	antidepressants for major depressive disorder
FLUVOXAMINE	FLUVOXAMINE	517	antidepressants for major depressive disorder
PAROXETINE	PAROXETINE	33	antidepressants for obsessive compulsive disorder
FLUOXETINE	FLUOXETINE	97	antidepressants for obsessive compulsive disorder
FLUOXETINE	FLUOXETINE	98	antidepressants for obsessive compulsive disorder
CLOMIPRAMINE	CLOMIPRAMINE	258	antidepressants for obsessive compulsive disorder
FLUVOXAMINE	FLUVOXAMINE	518	antidepressants for obsessive compulsive disorder
VALPROIQUE ACIDE	VALPROIQUE ACIDE	108	antiepileptics for bipolar disorders
LAMOTRIGINE	LAMOTRIGINE	192	antiepileptics for bipolar disorders
CARBAMAZEPINE	CARBAMAZEPINE	212	antiepileptics for bipolar disorders
CARBAMAZEPINE	CARBAMAZEPINE	213	antiepileptics for bipolar disorders
CARBAMAZEPINE	CARBAMAZEPINE	215	antiepileptics for bipolar disorders
CARBAMAZEPINE	CARBAMAZEPINE	216	antiepileptics for bipolar disorders
VALPROMIDE	VALPROMIDE	224	antiepileptics for bipolar disorders
PREGABALINE	PREGABALINE	123	antiepileptics for generalized anxiety disorder
PREGABALINE	PREGABALINE	125	antiepileptics for generalized anxiety disorder
VALPROIQUE ACIDE	VALPROIQUE ACIDE	106	antiepileptics in epilepsy
VALPROIQUE ACIDE	VALPROIQUE ACIDE	107	antiepileptics in epilepsy
PREGABALINE	PREGABALINE	122	antiepileptics in epilepsy
PREGABALINE	PREGABALINE	124	antiepileptics in epilepsy
LAMOTRIGINE	LAMOTRIGINE	190	antiepileptics in epilepsy
LAMOTRIGINE	LAMOTRIGINE	191	antiepileptics in epilepsy
CARBAMAZEPINE	CARBAMAZEPINE	211	antiepileptics in epilepsy
CARBAMAZEPINE	CARBAMAZEPINE	214	antiepileptics in epilepsy
LEVETIRACETAM	LEVETIRACETAM	261	antiepileptics in epilepsy
GABAPENTINE	GABAPENTINE	295	antiepileptics in epilepsy
CLOBAZAM	GABAPENTINE	296	antiepileptics in epilepsy
PHENOBARBITAL	PHENOBARBITAL	320	antiepileptics in epilepsy
TOPIRAMATE	TOPIRAMATE	336	antiepileptics in epilepsy
TOPIRAMATE	TOPIRAMATE	337	antiepileptics in epilepsy
CLONAZEPAM	CLONAZEPAM	388	antiepileptics in epilepsy
OXCARBAZEPINE	OXCARBAZEPINE	449	antiepileptics in epilepsy
ZONISAMIDE	ZONISAMIDE	521	antiepileptics in epilepsy
BIMATOPROST, TIMOLOL	TIMOLOL EN ASSOCIATION	103	antiglaucoma preparations and miotics for glaucoma / ocular hypertension
DORZOLAMIDE, TIMOLOL	TIMOLOL EN ASSOCIATION	104	antiglaucoma preparations and miotics for glaucoma / ocular hypertension
DORZOLAMIDE	DORZOLAMIDE	113	antiglaucoma preparations and miotics for glaucoma / ocular hypertension
LATANOPROST	LATANOPROST	162	antiglaucoma preparations and miotics for glaucoma / ocular hypertension
BIMATOPROST	BIMATOPROST	241	antiglaucoma preparations and miotics for glaucoma / ocular hypertension
BRINZOLAMIDE	BRINZOLAMIDE	244	antiglaucoma preparations and miotics for glaucoma / ocular hypertension
TIMOLOL	TIMOLOL	247	antiglaucoma preparations and miotics for glaucoma / ocular hypertension
TRAVOPROST	TRAVOPROST	274	antiglaucoma preparations and miotics for glaucoma / ocular hypertension
CARTEOLOL	CARTEOLOL	321	antiglaucoma preparations and miotics for glaucoma / ocular hypertension
BRIMONIDINE	BRIMONIDINE	373	antiglaucoma preparations and miotics for glaucoma / ocular hypertension
ACETAZOLAMIDE	ACETAZOLAMIDE	433	antiglaucoma preparations and miotics for glaucoma / ocular hypertension
COLCHICINE	COLCHICINE	232	antigout preparations for Behcet disease
COLCHICINE	COLCHICINE	233	antigout preparations for familal mediterranean fever
ALLOPURINOL	ALLOPURINOL	46	antigout preparations for hyperuricemia / hyperuricosuria
ALLOPURINOL	ALLOPURINOL	47	antigout preparations for hyperuricemia / hyperuricosuria
ALLOPURINOL	ALLOPURINOL	48	antigout preparations for hyperuricemia / hyperuricosuria
ALLOPURINOL	ALLOPURINOL	49	antigout preparations for hyperuricemia / hyperuricosuria
COLCHICINE	COLCHICINE	231	antigout preparations for hyperuricemia / hyperuricosuria
FEBUXOSTAT	FEBUXOSTAT	239	antigout preparations for hyperuricemia / hyperuricosuria
FEBUXOSTAT	FEBUXOSTAT	240	antigout preparations for hyperuricemia / hyperuricosuria
OXETORONE	OXETORONE	496	antimigraine preparations
AMPHOTERICINE B	AMPHOTERICINE B	165	antimycotics for prevention in immunosuppressed patients
ARIPIPRAZOLE	ARIPIPRAZOLE	300	antipsychotics for bipolar disorders
QUETIAPINE	QUETIAPINE	312	antipsychotics for bipolar disorders
LITHIUM	LITHIUM	398	antipsychotics for bipolar disorders
LITHIUM	LITHIUM	399	antipsychotics for bipolar disorders
LITHIUM	LITHIUM	400	antipsychotics for bipolar disorders
CYAMEMAZINE	CYAMEMAZINE	153	antipsychotics for chronic psychosis
CYAMEMAZINE	CYAMEMAZINE	154	antipsychotics for chronic psychosis
RISPERIDONE	RISPERIDONE	204	antipsychotics for chronic psychosis
OLANZAPINE	DUTASTERIDE	251	antipsychotics for chronic psychosis
HALOPERIDOL	HALOPERIDOL	270	antipsychotics for chronic psychosis
ARIPIPRAZOLE	ARIPIPRAZOLE	299	antipsychotics for chronic psychosis
QUETIAPINE	QUETIAPINE	311	antipsychotics for chronic psychosis
TIAPRIDE	TIAPRIDE	335	antipsychotics for chronic psychosis
LOXAPINE	LOXAPINE	338	antipsychotics for chronic psychosis
LEVOMEPROMAZINE	LEVOMEPROMAZINE	381	antipsychotics for chronic psychosis
LEVOMEPROMAZINE	LEVOMEPROMAZINE	382	antipsychotics for chronic psychosis
CLOZAPINE	CLOZAPINE	386	antipsychotics for chronic psychosis
CLOZAPINE	CLOZAPINE	387	antipsychotics for chronic psychosis
AMISULPRIDE	AMISULPRIDE	396	antipsychotics for chronic psychosis
AMISULPRIDE	AMISULPRIDE	397	antipsychotics for chronic psychosis
SULPIRIDE	SULPIRIDE	409	antipsychotics for chronic psychosis
CLOPIDOGREL	CLOPIDOGREL	54	antithrombotic agents for preventing embolic events in atrial fibrillation
FLUINDIONE	FLUINDIONE	71	antithrombotic agents for preventing embolic events in atrial fibrillation
WARFARINE	WARFARINE	147	antithrombotic agents for preventing embolic events in atrial fibrillation
RIVAROXABAN	RIVAROXABAN	207	antithrombotic agents for preventing embolic events in atrial fibrillation
DABIGATRAN	DABIGATRAN	328	antithrombotic agents for preventing embolic events in atrial fibrillation
ACENOCOUMAROL	ACENOCOUMAROL	384	antithrombotic agents for preventing embolic events in atrial fibrillation
APIXABAN	APIXABAN	411	antithrombotic agents for preventing embolic events in atrial fibrillation
ACETYLSALICYLIQUE ACIDE	ACETYLSALICYLIQUE ACIDE	1	antithrombotic agents for secondary prevention after MI
TICAGRELOR	TICAGRELOR	464	antithrombotic agents for secondary prevention after MI
FLUINDIONE	FLUINDIONE	72	antithrombotic agents for treatment of thromboembolism and relapse prevention
WARFARINE	WARFARINE	149	antithrombotic agents for treatment of thromboembolism and relapse prevention
TINZAPARINE	TINZAPARINE	195	antithrombotic agents for treatment of thromboembolism and relapse prevention
RIVAROXABAN	RIVAROXABAN	208	antithrombotic agents for treatment of thromboembolism and relapse prevention
APIXABAN	APIXABAN	412	antithrombotic agents for treatment of thromboembolism and relapse prevention
DALTEPARINE	DALTEPARINE	491	antithrombotic agents for treatment of thromboembolism and relapse prevention
FLUINDIONE	FLUINDIONE	73	antithrombotic agents in valvular heart disease
WARFARINE	WARFARINE	148	antithrombotic agents in valvular heart disease
ACENOCOUMAROL	ACENOCOUMAROL	385	antithrombotic agents in valvular heart disease
CARBIMAZOLE	CARBIMAZOLE	435	antithyroid preparations for hyperthyroidism
CARBIMAZOLE	CARBIMAZOLE	436	antithyroid preparations for hyperthyroidism
THIAMAZOLE	THIAMAZOLE	505	antithyroid preparations for hyperthyroidism
BETAHISTINE	BETAHISTINE	200	antivertigo preparations
BETAHISTINE	BETAHISTINE	201	antivertigo preparations
ETIFOXINE	ETIFOXINE	220	anxiolytics for anxiety
BUSPIRONE	BUSPIRONE	418	anxiolytics for anxiety
BUSPIRONE	BUSPIRONE	419	anxiolytics for anxiety
IRBESARTAN/HYDROCHLOROTHIAZIDE	IRBESARTAN ET DIURETIQUES	168	ARBs combinations for high blood pressure
VALSARTAN/HYDROCHLOROTHIAZIDE	VALSARTAN ET DIURETIQUES	179	ARBs combinations for high blood pressure
CANDESARTAN, HYDROCHLOROTHIAZIDE	CANDESARTAN ET DIURETIQUES	234	ARBs combinations for high blood pressure
HYDROCHLOROTHIAZIDE, OLMESARTAN	OLMESARTAN MEDOXOMIL ET DIURETIQUES	248	ARBs combinations for high blood pressure
VALSARTAN, AMLODIPINE	VALSARTAN ET AMLODIPINE	252	ARBs combinations for high blood pressure
OLMESARTAN MEDOXOMIL ET AMLODIPINE	OLMESARTAN MEDOXOMIL ET AMLODIPINE	265	ARBs combinations for high blood pressure
CANDESARTAN	CANDESARTAN	136	ARBs for heart failure
VALSARTAN	VALSARTAN	171	ARBs for heart failure
LOSARTAN	LOSARTAN	290	ARBs for heart failure
TELMISARTAN	TELMISARTAN	318	ARBs for heart failure
IRBESARTAN	IRBESARTAN	128	ARBs for high blood pressure
CANDESARTAN	CANDESARTAN	135	ARBs for high blood pressure
VALSARTAN	VALSARTAN	170	ARBs for high blood pressure
LOSARTAN	LOSARTAN	288	ARBs for high blood pressure
LOSARTAN	LOSARTAN	291	ARBs for high blood pressure
TELMISARTAN	TELMISARTAN	317	ARBs for high blood pressure
IRBESARTAN	IRBESARTAN	129	ARBs for nephropathy
LOSARTAN	LOSARTAN	287	ARBs for nephropathy
LOSARTAN	LOSARTAN	289	ARBs for nephropathy
TELMISARTAN	TELMISARTAN	319	ARBs for nephropathy
PROPRANOLOL	PROPRANOLOL	138	beta-blocking agents after MI
ACEBUTOLOL	ACEBUTOLOL	182	beta-blocking agents after MI
METOPROLOL	METOPROLOL	284	beta-blocking agents after MI
ATENOLOL	ATENOLOL	120	beta-blocking agents for (supra)ventricular rhythm disorders
ATENOLOL	ATENOLOL	121	beta-blocking agents for (supra)ventricular rhythm disorders
PROPRANOLOL	PROPRANOLOL	139	beta-blocking agents for (supra)ventricular rhythm disorders
SOTALOL	SOTALOL	163	beta-blocking agents for (supra)ventricular rhythm disorders
SOTALOL	SOTALOL	164	beta-blocking agents for (supra)ventricular rhythm disorders
ACEBUTOLOL	ACEBUTOLOL	183	beta-blocking agents for (supra)ventricular rhythm disorders
METOPROLOL	METOPROLOL	285	beta-blocking agents for (supra)ventricular rhythm disorders
NADOLOL	NADOLOL	473	beta-blocking agents for (supra)ventricular rhythm disorders
ATENOLOL	ATENOLOL	119	beta-blocking agents for angina of effort
ACEBUTOLOL	ACEBUTOLOL	181	beta-blocking agents for angina of effort
CELIPROLOL	CELIPROLOL	276	beta-blocking agents for angina of effort
METOPROLOL	METOPROLOL	283	beta-blocking agents for angina of effort
BETAXOLOL	BETAXOLOL	416	beta-blocking agents for angina of effort
NADOLOL	NADOLOL	471	beta-blocking agents for angina of effort
BISOPROLOL	BISOPROLOL	17	beta-blocking agents for heart failure
NEBIVOLOL	NEBIVOLOL	112	beta-blocking agents for heart failure
PROPRANOLOL	PROPRANOLOL	143	beta-blocking agents for heart failure
CARVEDILOL	CARVEDILOL	450	beta-blocking agents for heart failure
NADOLOL	NADOLOL	472	beta-blocking agents for heart failure
NEBIVOLOL	NEBIVOLOL	111	beta-blocking agents for high blood pressure
ATENOLOL	ATENOLOL	118	beta-blocking agents for high blood pressure
PROPRANOLOL	PROPRANOLOL	137	beta-blocking agents for high blood pressure
ACEBUTOLOL	ACEBUTOLOL	180	beta-blocking agents for high blood pressure
CELIPROLOL	CELIPROLOL	275	beta-blocking agents for high blood pressure
METOPROLOL	METOPROLOL	281	beta-blocking agents for high blood pressure
METOPROLOL	METOPROLOL	282	beta-blocking agents for high blood pressure
BETAXOLOL	BETAXOLOL	415	beta-blocking agents for high blood pressure
NADOLOL	NADOLOL	470	beta-blocking agents for high blood pressure
LABETALOL	LABETALOL	476	beta-blocking agents for high blood pressure
PROPRANOLOL	PROPRANOLOL	140	beta-blocking agents in other indications
PROPRANOLOL	PROPRANOLOL	141	beta-blocking agents in other indications
PROPRANOLOL	PROPRANOLOL	142	beta-blocking agents in other indications
PROPRANOLOL	PROPRANOLOL	144	beta-blocking agents in other indications
METOPROLOL	METOPROLOL	286	beta-blocking agents in other indications
NADOLOL	NADOLOL	474	beta-blocking agents in other indications
BISOPROLOL/HYDROCHLOROTHIAZIDE	BISOPROLOL ET THIAZIDIQUES	228	beta-blocking agents, other combinations for HBP
FELODIPINE, METOPROLOL	METOPROLOL ET AUTRES ANTIHYPERTENSEURS	468	beta-blocking agents, other combinations for HBP
ORNITHINE OXOGLUTARATE	ORNITHINE OXOGLUTARATE	364	bile and liver therapy
URSODESOXYCHOLIQUE ACIDE	URSODESOXYCHOLIQUE ACIDE	266	bile therapy for liver disease
URSODESOXYCHOLIQUE ACIDE	URSODESOXYCHOLIQUE ACIDE	267	bile therapy for liver disease
URSODESOXYCHOLIQUE ACIDE	URSODESOXYCHOLIQUE ACIDE	268	bile therapy for liver disease
URSODESOXYCHOLIQUE ACIDE	URSODESOXYCHOLIQUE ACIDE	269	bile therapy for liver disease
RISEDRONIQUE ACIDE	RISEDRONIQUE ACIDE	314	bisphosphonates for osteoporosis
RISEDRONIQUE ACIDE	RISEDRONIQUE ACIDE	315	bisphosphonates for osteoporosis
RISEDRONIQUE ACIDE	RISEDRONIQUE ACIDE	316	bisphosphonates for osteoporosis
ALENDRONIQUE ACIDE	ALENDRONIQUE ACIDE	431	bisphosphonates for osteoporosis
METFORMINE	METFORMINE	8	blood glucose lowering drugs for diabetes
METFORMINE	METFORMINE	9	blood glucose lowering drugs for diabetes
GLICLAZIDE	GLICLAZIDE	76	blood glucose lowering drugs for diabetes
SITAGLIPTINE	SITAGLIPTINE	177	blood glucose lowering drugs for diabetes
METFORMINE, SITAGLIPTINE	METFORMINE ET SITAGLIPTINE	178	blood glucose lowering drugs for diabetes
REPAGLINIDE	REPAGLINIDE	194	blood glucose lowering drugs for diabetes
GLIMEPIRIDE	GLIMEPIRIDE	198	blood glucose lowering drugs for diabetes
LIRAGLUTIDE	LIRAGLUTIDE	292	blood glucose lowering drugs for diabetes
GLIBENCLAMIDE	GLIBENCLAMIDE	301	blood glucose lowering drugs for diabetes
GLIBENCLAMIDE	GLIBENCLAMIDE	302	blood glucose lowering drugs for diabetes
METFORMINE ET VILDAGLIPTINE	METFORMINE ET VILDAGLIPTINE	313	blood glucose lowering drugs for diabetes
ACARBOSE	ACARBOSE	358	blood glucose lowering drugs for diabetes
SAXAGLIPTINE	SAXAGLIPTINE	417	blood glucose lowering drugs for diabetes
VILDAGLIPTINE	VILDAGLIPTINE	428	blood glucose lowering drugs for diabetes
VILDAGLIPTINE	VILDAGLIPTINE	429	blood glucose lowering drugs for diabetes
METFORMINE, SAXAGLIPTINE	METFORMINE ET SAXAGLIPTINE	498	blood glucose lowering drugs for diabetes
CALCIUM, CHOLECALCIFEROL	CALCIUM EN ASSOCIATION AVEC VITAMINE D ET/OU AUTRES MEDICAMENTS	74	calcium for deficiency / osteoporosis
CALCIUM, CHOLECALCIFEROL	CALCIUM EN ASSOCIATION AVEC VITAMINE D ET/OU AUTRES MEDICAMENTS	75	calcium for deficiency / osteoporosis
CALCIUM CARBONATE	CALCIUM CARBONATE	277	calcium for deficiency / osteoporosis
MIDODRINE	MIDODRINE	467	cardiac stimulants
BECLOMETASONE	BECLOMETASONE	95	corticoid inhalants for chronic asthma
MOMETASONE	MOMETASONE	109	corticoid inhalants for chronic asthma
MOMETASONE	MOMETASONE	110	corticoid inhalants for chronic asthma
BUDESONIDE	BUDESONIDE	161	corticoid inhalants for chronic asthma
FLUTICASONE	FLUTICASONE	188	corticoid inhalants for chronic asthma
PREDNISOLONE	PREDNISOLONE	28	corticosteroids for prevention of graft rejection
PREDNISONE	PREDNISONE	65	corticosteroids for prevention of graft rejection
PREDNISOLONE	PREDNISOLONE	19	corticosteroids in inflammatory / auto immune diseases
PREDNISOLONE	PREDNISOLONE	20	corticosteroids in inflammatory / auto immune diseases
PREDNISOLONE	PREDNISOLONE	24	corticosteroids in inflammatory / auto immune diseases
PREDNISOLONE	PREDNISOLONE	25	corticosteroids in inflammatory / auto immune diseases
PREDNISOLONE	PREDNISOLONE	26	corticosteroids in inflammatory / auto immune diseases
PREDNISONE	PREDNISONE	56	corticosteroids in inflammatory / auto immune diseases
PREDNISONE	PREDNISONE	57	corticosteroids in inflammatory / auto immune diseases
PREDNISONE	PREDNISONE	61	corticosteroids in inflammatory / auto immune diseases
PREDNISONE	PREDNISONE	62	corticosteroids in inflammatory / auto immune diseases
PREDNISONE	PREDNISONE	63	corticosteroids in inflammatory / auto immune diseases
PREDNISOLONE	PREDNISOLONE	18	corticosteroids in severe inflammatory / auto immune diseases
PREDNISOLONE	PREDNISOLONE	21	corticosteroids in severe inflammatory / auto immune diseases
PREDNISOLONE	PREDNISOLONE	22	corticosteroids in severe inflammatory / auto immune diseases
PREDNISOLONE	PREDNISOLONE	23	corticosteroids in severe inflammatory / auto immune diseases
PREDNISOLONE	PREDNISOLONE	27	corticosteroids in severe inflammatory / auto immune diseases
PREDNISONE	PREDNISONE	55	corticosteroids in severe inflammatory / auto immune diseases
PREDNISONE	PREDNISONE	58	corticosteroids in severe inflammatory / auto immune diseases
PREDNISONE	PREDNISONE	59	corticosteroids in severe inflammatory / auto immune diseases
PREDNISONE	PREDNISONE	60	corticosteroids in severe inflammatory / auto immune diseases
PREDNISONE	PREDNISONE	64	corticosteroids in severe inflammatory / auto immune diseases
MULTIENZYMES (LIPASE, PROTEASE...)	MULTIENZYMES (LIPASE, PROTEASE...)	307	digestives, incl. Enzymes
MULTIENZYMES (LIPASE, PROTEASE...)	MULTIENZYMES (LIPASE, PROTEASE...)	308	digestives, incl. Enzymes
MULTIENZYMES (LIPASE, PROTEASE...)	MULTIENZYMES (LIPASE, PROTEASE...)	309	digestives, incl. Enzymes
DIGOXINE	DIGOXINE	242	digoxin for heart failure and cardiac rhythm disorders
DIGOXINE	DIGOXINE	243	digoxin for heart failure and cardiac rhythm disorders
RITONAVIR	RITONAVIR	487	direct acting antivirals for HIV infection
TENOFOVIR DISOPROXIL ET EMTRICITABINE	TENOFOVIR DISOPROXIL ET EMTRICITABINE	497	direct acting antivirals for HIV infection
DARUNAVIR	DARUNAVIR	524	direct acting antivirals for HIV infection
DARUNAVIR	DARUNAVIR	525	direct acting antivirals for HIV infection
VALACICLOVIR	VALACICLOVIR	169	direct acting antivirals for opportunistic infections (CMV)
ACICLOVIR	ACICLOVIR	236	direct acting antivirals for opportunistic infections (HSV)
ALTIZIDE, SPIRONOLACTONE	ALTIZIDE ET EPARGNEURS POTASSIQUES	230	diuretics and potassium-sparing agents in combination for oedema
HYDROCHLOROTHIAZIDE, AMILORIDE	HYDROCHLOROTHIAZIDE ET EPARGNEURS POTASSIQUES	403	diuretics and potassium-sparing agents in combination for oedema
HYDROCHLOROTHIAZIDE, AMILORIDE	HYDROCHLOROTHIAZIDE ET EPARGNEURS POTASSIQUES	404	diuretics and potassium-sparing agents in combination for oedema
BENSERAZIDE, LEVODOPA	LEVODOPA ET INHIBITEUR DE LA DECARBOXYLASE	172	dopaminergic agents in Parkinson disease
BENSERAZIDE, LEVODOPA	LEVODOPA ET INHIBITEUR DE LA DECARBOXYLASE	173	dopaminergic agents in Parkinson disease
ROPINIROLE	ROPINIROLE	365	dopaminergic agents in Parkinson disease
PRAMIPEXOLE	PRAMIPEXOLE	370	dopaminergic agents in Parkinson disease
PRAMIPEXOLE	PRAMIPEXOLE	371	dopaminergic agents in Parkinson disease
RASAGILINE	RASAGILINE	462	dopaminergic agents in Parkinson disease
RASAGILINE	RASAGILINE	463	dopaminergic agents in Parkinson disease
CARBIDOPA, ENTACAPONE, LEVODOPA	LEVODOPA, INHIBITEUR DE LA DECARBOXYLASE ET INHIBITEUR DE LA COMT	482	dopaminergic agents in Parkinson disease
CARBIDOPA, ENTACAPONE, LEVODOPA	LEVODOPA, INHIBITEUR DE LA DECARBOXYLASE ET INHIBITEUR DE LA COMT	483	dopaminergic agents in Parkinson disease
ACAMPROSATE	ACAMPROSATE	414	drugs used in alcohol dependence
TAMSULOSINE	TAMSULOSINE	130	drugs used in benign prostatic hypertrophy
ALFUZOSINE	ALFUZOSINE	186	drugs used in benign prostatic hypertrophy
SERENOA REPENS	SERENOA REPENS	221	drugs used in benign prostatic hypertrophy
DUTASTERIDE	DUTASTERIDE	249	drugs used in benign prostatic hypertrophy
DUTASTERIDE	DUTASTERIDE	250	drugs used in benign prostatic hypertrophy
SILODOSINE	SILODOSINE	279	drugs used in benign prostatic hypertrophy
FINASTERIDE	FINASTERIDE	333	drugs used in benign prostatic hypertrophy
FINASTERIDE	FINASTERIDE	334	drugs used in benign prostatic hypertrophy
PYGEUM AFRICANUM	PYGEUM AFRICANUM	352	drugs used in benign prostatic hypertrophy
DOXAZOSINE	DOXAZOSINE	421	drugs used in benign prostatic hypertrophy
TAMSULOSINE ET DUTASTERIDE	TAMSULOSINE ET DUTASTERIDE	509	drugs used in benign prostatic hypertrophy
ZINC	AUTRES PREPARATIONS ANTIACNEIQUES A USAGE SYSTEMIQUE	326	emollients and protectives for acne
ZINC	AUTRES PREPARATIONS ANTIACNEIQUES A USAGE SYSTEMIQUE	327	emollients and protectives for acne
ESTRADIOL	ESTRADIOL	174	estrogens for osteoporosis prevention
FOLIQUE ACIDE	FOLIQUE ACIDE	89	folic acid for deficiency / malabsorption
FOLIQUE ACIDE	FOLIQUE ACIDE	90	folic acid for deficiency / malabsorption
FOLIQUE ACIDE	FOLIQUE ACIDE	91	folic acid for deficiency / malabsorption
HYDROCORTISONE	HYDROCORTISONE	262	glucocorticoids in adrenal insufficiency
HYDROCORTISONE	HYDROCORTISONE	263	glucocorticoids in adrenal insufficiency
HYDROCORTISONE	HYDROCORTISONE	264	glucocorticoids in adrenal insufficiency
FUROSEMIDE	FUROSEMIDE	14	high-ceiling diuretics for high blood pressure
FUROSEMIDE	FUROSEMIDE	16	high-ceiling diuretics for high blood pressure
FUROSEMIDE	FUROSEMIDE	15	high-ceiling diuretics for oedema
BUMETANIDE	BUMETANIDE	439	high-ceiling diuretics for oedema
LEVONORGESTREL, ETHINYLESTRADIOL	LEVONORGESTREL ET ESTROGENE	39	hormonal contraceptives for systemic use
LEVONORGESTREL, ETHINYLESTRADIOL	LEVONORGESTREL ET ESTROGENE	40	hormonal contraceptives for systemic use
DESOGESTREL	DESOGESTREL	246	hormonal contraceptives for systemic use
LEVONORGESTREL	LEVONORGESTREL	410	hormonal contraceptives for systemic use
NORETHISTERONE ET ESTROGENE	NORETHISTERONE ET ESTROGENE	504	hormonal contraceptives for systemic use
LETROZOLE	LETROZOLE	383	hormone antagonists and related agents for breast cancer
TAMOXIFENE	TAMOXIFENE	406	hormone antagonists and related agents for breast cancer
ANASTROZOLE	ANASTROZOLE	454	hormone antagonists and related agents for breast cancer
EXEMESTANE	EXEMESTANE	485	hormone antagonists and related agents for breast cancer
EXEMESTANE	EXEMESTANE	486	hormone antagonists and related agents for breast cancer
BICALUTAMIDE	BICALUTAMIDE	493	hormone antagonists and related agents for prostate cancer
BICALUTAMIDE	BICALUTAMIDE	494	hormone antagonists and related agents for prostate cancer
HYDROXYCARBAMIDE	HYDROXYCARBAMIDE	377	hydroxycarbamide in hematological disorders
HYDROXYCARBAMIDE	HYDROXYCARBAMIDE	378	hydroxycarbamide in hematological disorders
HYDROXYCARBAMIDE	HYDROXYCARBAMIDE	379	hydroxycarbamide in hematological disorders
HYDROXYCARBAMIDE	HYDROXYCARBAMIDE	380	hydroxycarbamide in hematological disorders
HYDROXYCHLOROQUINE (SULFATE)	HYDROXYCHLOROQUINE (SULFATE)	344	hydroxychloroquine for lupus
HYDROXYCHLOROQUINE (SULFATE)	HYDROXYCHLOROQUINE (SULFATE)	342	hydroxychloroquine for rheumatoid arthritis
HYDROXYCHLOROQUINE (SULFATE)	HYDROXYCHLOROQUINE (SULFATE)	343	hydroxychloroquine for rheumatoid arthritis
AZATHIOPRINE	AZATHIOPRINE	515	immunosuppressants for immune diseases
AZATHIOPRINE	AZATHIOPRINE	516	immunosuppressants for immune diseases
TACROLIMUS	TACROLIMUS	348	immunosuppressants for prevention of graft rejection
MYCOPHENOLIQUE ACIDE	MYCOPHENOLIQUE ACIDE	366	immunosuppressants for prevention of graft rejection
CICLOSPORINE	CICLOSPORINE	465	immunosuppressants for prevention of graft rejection
CICLOSPORINE	CICLOSPORINE	466	immunosuppressants for prevention of graft rejection
AZATHIOPRINE	AZATHIOPRINE	514	immunosuppressants for prevention of graft rejection
INSULINE	INSULINE GLARGINE	155	insulins for diabetes
INSULINE ASPART	INSULINE ASPART	185	insulins for diabetes
INSULINE LISPRO (PROTAMINE)	INSULINE LISPRO (PROTAMINE)	278	insulins for diabetes
INSULINE	INSULINE DETEMIR	340	insulins for diabetes
INSULINE HUMAINE	INSULINE HUMAINE	427	insulins for diabetes
INSULINE GLULISINE	INSULINE GLULISINE	453	insulins for diabetes
MESALAZINE	MESALAZINE	355	intestinal antiinflammatory agents for IBD
MESALAZINE	MESALAZINE	356	intestinal antiinflammatory agents for IBD
SULFATE FERREUX	SULFATE FERREUX	70	iron preparations for anemia
EDETATE DE FER SODIQUE	EDETATE DE FER SODIQUE	351	iron preparations for anemia
FUMARATE FERREUX	FUMARATE FERREUX	492	iron preparations for anemia
LACTULOSE	LACTULOSE	117	laxatives in hepatic encephalopathy
LACTITOL	LACTITOL	339	laxatives in hepatic encephalopathy
LEVOTHYROXINE SODIQUE	LEVOTHYROXINE SODIQUE	2	levothyroxine for hypothyroidism
LEVOTHYROXINE SODIQUE	LEVOTHYROXINE SODIQUE	3	levothyroxine for hypothyroidism
ATORVASTATINE	ATORVASTATINE	30	lipid modifying agents for familial dyslipidemias
ROSUVASTATINE	ROSUVASTATINE	42	lipid modifying agents for familial dyslipidemias
SIMVASTATINE	SIMVASTATINE	86	lipid modifying agents for familial dyslipidemias
SIMVASTATINE	SIMVASTATINE	87	lipid modifying agents for familial dyslipidemias
SIMVASTATINE ET EZETIMIBE	SIMVASTATINE ET EZETIMIBE	219	lipid modifying agents for familial dyslipidemias
EZETIMIBE	EZETIMIBE	226	lipid modifying agents for familial dyslipidemias
FENOFIBRATE	FENOFIBRATE	114	lipid modifying agents for hypertriglyceridemia
TRIGLYCERIDES OMEGA3 (AUTRES ESTERS ET ACIDES INCLUS)	TRIGLYCERIDES OMEGA3 (AUTRES ESTERS ET ACIDES INCLUS)	408	lipid modifying agents for hypertriglyceridemia
CIPROFIBRATE	CIPROFIBRATE	441	lipid modifying agents for hypertriglyceridemia
BEZAFIBRATE	BEZAFIBRATE	484	lipid modifying agents for hypertriglyceridemia
ATORVASTATINE	ATORVASTATINE	29	lipid modifying agents for primary prevention
ROSUVASTATINE	ROSUVASTATINE	41	lipid modifying agents for primary prevention
PRAVASTATINE	PRAVASTATINE	66	lipid modifying agents for primary prevention
FENOFIBRATE	FENOFIBRATE	115	lipid modifying agents for primary prevention
SIMVASTATINE ET EZETIMIBE	SIMVASTATINE ET EZETIMIBE	218	lipid modifying agents for primary prevention
EZETIMIBE	EZETIMIBE	225	lipid modifying agents for primary prevention
FLUVASTATINE	FLUVASTATINE	322	lipid modifying agents for primary prevention
COLESTYRAMINE	COLESTYRAMINE	506	lipid modifying agents for primary prevention
ATORVASTATINE	ATORVASTATINE	31	lipid modifying agents for risk reduction
ROSUVASTATINE	ROSUVASTATINE	43	lipid modifying agents for risk reduction
PRAVASTATINE	PRAVASTATINE	67	lipid modifying agents for risk reduction
FENOFIBRATE	FENOFIBRATE	116	lipid modifying agents for risk reduction
ATORVASTATINE ET AMLODIPINE	ATORVASTATINE ET AMLODIPINE	519	lipid modifying agents for risk reduction
SIMVASTATINE	SIMVASTATINE	85	lipid modifying agents for secondary prevention
FLUVASTATINE	FLUVASTATINE	323	lipid modifying agents for secondary prevention
TRIGLYCERIDES OMEGA3 (AUTRES ESTERS ET ACIDES INCLUS)	TRIGLYCERIDES OMEGA3 (AUTRES ESTERS ET ACIDES INCLUS)	407	lipid modifying agents for secondary prevention
PRAVASTATINE	PRAVASTATINE	68	lipid modifying agents in other indications
PRAVASTATINE	PRAVASTATINE	69	lipid modifying agents in other indications
EZETIMIBE	EZETIMIBE	227	lipid modifying agents in other indications
COLESTYRAMINE	COLESTYRAMINE	507	lipid modifying agents in other indications
INDAPAMIDE	INDAPAMIDE	237	low-ceiling diuretics for high blood pressure
HYDROCHLOROTHIAZIDE, LOSARTAN	LOSARTAN ET DIURETIQUES	293	low-ceiling diuretics for high blood pressure
HYDROCHLOROTHIAZIDE, NEBIVOLOL	NEBIVOLOL ET THIAZIDIQUES	390	low-ceiling diuretics for high blood pressure
CICLETANINE	CICLETANINE	447	low-ceiling diuretics for high blood pressure
HYDROCHLOROTHIAZIDE	HYDROCHLOROTHIAZIDE	271	low-ceiling diuretics for oedema
HYDROCHLOROTHIAZIDE	HYDROCHLOROTHIAZIDE	272	low-ceiling diuretics for oedema
HYDROCHLOROTHIAZIDE	HYDROCHLOROTHIAZIDE	273	low-ceiling diuretics for oedema
ALISKIREN	ALISKIREN	461	other agents acting on the renin-angiotensin system for HBP
ALISKIREN, HYDROCHLOROTHIAZIDE	ALISKIREN ET HYDROCHLOROTHIAZIDE	469	other agents acting on the renin-angiotensin system for HBP
IVABRADINE	IVABRADINE	345	other cardiac preparations
IVABRADINE	IVABRADINE	346	other cardiac preparations
MONTELUKAST	MONTELUKAST	126	other systemic drugs for chronic asthma
TOCOPHEROL (VIT E)	TOCOPHEROL (VIT E)	310	other vitamins
PYRIDOSTIGMINE	PYRIDOSTIGMINE	393	parasympathomimetics
PYRIDOSTIGMINE	PYRIDOSTIGMINE	394	parasympathomimetics
PYRIDOSTIGMINE	PYRIDOSTIGMINE	395	parasympathomimetics
PHENOXYMETHYLPENICILLINE	PHENOXYMETHYLPENICILLINE	347	penicillins for opportunistic infection
EPLERENONE	EPLERENONE	443	potassium-sparing agents for heart failure
EPLERENONE	EPLERENONE	444	potassium-sparing agents for heart failure
SPIRONOLACTONE	SPIRONOLACTONE	156	potassium-sparing agents in primary or secondary hyperaldosteronism
SPIRONOLACTONE	SPIRONOLACTONE	158	potassium-sparing agents in primary or secondary hyperaldosteronism
SPIRONOLACTONE	SPIRONOLACTONE	159	potassium-sparing agents in primary or secondary hyperaldosteronism
SPIRONOLACTONE	SPIRONOLACTONE	160	potassium-sparing agents in primary or secondary hyperaldosteronism
SPIRONOLACTONE	SPIRONOLACTONE	157	potassium-sparing agents, combinations for high blood pressure
ALTIZIDE, SPIRONOLACTONE	ALTIZIDE ET EPARGNEURS POTASSIQUES	229	potassium-sparing agents, combinations for high blood pressure
HYDROCHLOROTHIAZIDE, AMILORIDE	HYDROCHLOROTHIAZIDE ET EPARGNEURS POTASSIQUES	405	potassium-sparing agents, combinations for high blood pressure
DYDROGESTERONE ET ESTROGENE	DYDROGESTERONE ET ESTROGENE	440	progestogens and estrogens in combination for menopause
CHLORMADINONE	CHLORMADINONE	184	progestogens for endometriosis
DYDROGESTERONE	DYDROGESTERONE	238	progestogens for endometriosis
ESOMEPRAZOLE	ESOMEPRAZOLE	5	proton pump inhibitors for GORD
OMEPRAZOLE	OMEPRAZOLE	10	proton pump inhibitors for GORD
OMEPRAZOLE	OMEPRAZOLE	13	proton pump inhibitors for GORD
PANTOPRAZOLE	PANTOPRAZOLE	36	proton pump inhibitors for GORD
LANSOPRAZOLE	LANSOPRAZOLE	83	proton pump inhibitors for GORD
RABEPRAZOLE	RABEPRAZOLE	105	proton pump inhibitors for GORD
ESOMEPRAZOLE	ESOMEPRAZOLE	7	proton pump inhibitors for prevention in patients taking NSAIDs
OMEPRAZOLE	OMEPRAZOLE	11	proton pump inhibitors for prevention in patients taking NSAIDs
PANTOPRAZOLE	PANTOPRAZOLE	38	proton pump inhibitors for prevention in patients taking NSAIDs
LANSOPRAZOLE	LANSOPRAZOLE	82	proton pump inhibitors for prevention in patients taking NSAIDs
ESOMEPRAZOLE	ESOMEPRAZOLE	6	proton pump inhibitors in Zollinger syndrome
OMEPRAZOLE	OMEPRAZOLE	12	proton pump inhibitors in Zollinger syndrome
PANTOPRAZOLE	PANTOPRAZOLE	37	proton pump inhibitors in Zollinger syndrome
LANSOPRAZOLE	LANSOPRAZOLE	84	proton pump inhibitors in Zollinger syndrome
METHYLPHENIDATE	METHYLPHENIDATE	331	psychostimulants for narcolepsy
METHYLPHENIDATE	METHYLPHENIDATE	332	psychostimulants for narcolepsy
MODAFINIL	MODAFINIL	528	psychostimulants for narcolepsy
RALOXIFENE	RALOXIFENE	413	raloxifene for osteoporosis
VERAPAMIL	VERAPAMIL	197	selective CCBs (with direct cardiac effects) for chronic angina
DILTIAZEM	DILTIAZEM	210	selective CCBs (with direct cardiac effects) for chronic angina
VERAPAMIL	VERAPAMIL	196	selective CCBs (with direct cardiac effects) for HBP
DILTIAZEM	DILTIAZEM	209	selective CCBs (with direct cardiac effects) for HBP
TRANDOLAPRIL, VERAPAMIL	TRANDOLAPRIL ET VERAPAMIL	434	selective CCBs (with direct cardiac effects) for HBP
AMLODIPINE	AMLODIPINE	80	selective CCBs (with mainly vascular effects) for angina
AMLODIPINE	AMLODIPINE	81	selective CCBs (with mainly vascular effects) for angina
NIFEDIPINE	NIFEDIPINE	446	selective CCBs (with mainly vascular effects) for angina
FELODIPINE	FELODIPINE	459	selective CCBs (with mainly vascular effects) for angina
AMLODIPINE	AMLODIPINE	79	selective CCBs (with mainly vascular effects) for HBP
LERCANIDIPINE	LERCANIDIPINE	88	selective CCBs (with mainly vascular effects) for HBP
NICARDIPINE	NICARDIPINE	205	selective CCBs (with mainly vascular effects) for HBP
NICARDIPINE	NICARDIPINE	206	selective CCBs (with mainly vascular effects) for HBP
MANIDIPINE	MANIDIPINE	372	selective CCBs (with mainly vascular effects) for HBP
NIFEDIPINE	NIFEDIPINE	445	selective CCBs (with mainly vascular effects) for HBP
FELODIPINE	FELODIPINE	458	selective CCBs (with mainly vascular effects) for HBP
ISRADIPINE	ISRADIPINE	500	selective CCBs (with mainly vascular effects) for HBP
SULFAMETHOXAZOLE ET TRIMETHOPRIME	SULFAMETHOXAZOLE ET TRIMETHOPRIME	245	sulfonamides for opportunistic infections (toxoplasmosis &pneumocystis)
SULFADIAZINE	SULFADIAZINE	520	sulfonamides for opportunistic infections (toxoplasmosis &pneumocystis)
DOXYCYCLINE	DOXYCYCLINE	199	tetracyclines for acne
SOLIFENACINE	SOLIFENACINE	253	urologicals for urinary incontinence
TROSPIUM	TROSPIUM	306	urologicals for urinary incontinence
OXYBUTYNINE	OXYBUTYNINE	369	urologicals for urinary incontinence
FESOTERODINE	FESOTERODINE	527	urologicals for urinary incontinence
MOLSIDOMINE	MOLSIDOMINE	341	vasodilatators (used in cardiac diseases) for angina or heart failure
ISOSORBIDE MONONITRATE	ISOSORBIDE MONONITRATE	510	vasodilatators (used in cardiac diseases) for angina or heart failure
ISOSORBIDE MONONITRATE	ISOSORBIDE MONONITRATE	511	vasodilatators (used in cardiac diseases) for angina or heart failure
NAFTIDROFURYL	NAFTIDROFURYL	256	vasodilatators used in peripheral arterial disease
ALFACALCIDOL	ALFACALCIDOL	361	vitamin D for prevention / treatment of deficiency
CALCIFEDIOL	CALCIFEDIOL	423	vitamin D for prevention / treatment of deficiency
CALCIFEDIOL	CALCIFEDIOL	424	vitamin D for prevention / treatment of deficiency
CALCIFEDIOL	CALCIFEDIOL	425	vitamin D for prevention / treatment of deficiency
CALCIFEDIOL	CALCIFEDIOL	426	vitamin D for prevention / treatment of deficiency
COLECALCIFEROL	COLECALCIFEROL	4	vitamin D in hypoparathyroidism / osteomalacia
ALFACALCIDOL	ALFACALCIDOL	359	vitamin D in hypoparathyroidism / osteomalacia
ALFACALCIDOL	ALFACALCIDOL	360	vitamin D in hypoparathyroidism / osteomalacia
ALFACALCIDOL	ALFACALCIDOL	362	vitamin D in hypoparathyroidism / osteomalacia
ALFACALCIDOL	ALFACALCIDOL	363	vitamin D in hypoparathyroidism / osteomalacia
