# Supplementary material for: Acceptable medication non-adherence: A crowdsourcing study among French physicians for commonly prescribed medications
Source: PLoS One. 2018 Dec 13;13(12):e0209023. doi: 10.1371/journal.pone.0209023 (PMC6292617; doi:10.1371/journal.pone.0209023)
Supplement: S2 File — (CSV) [file pone.0209023.s006.csv]

id_study_medication	id_physicians	id_medication	TURN_estimate
1	1	427	5
2	1	350	5
3	1	464	5
4	1	499	7
5	1	469	5
6	1	325	6
7	1	191	5
8	1	116	6
9	1	179	5
10	1	11	6
11	2	279	7
12	2	411	1
13	2	13	7
14	2	226	3
15	2	438	1
16	2	219	3
17	2	374	2
18	2	233	4
19	2	320	1
20	2	328	1
21	3	252	5
22	3	80	5
23	3	133	5
24	3	104	6
25	3	213	5
26	3	167	6
27	3	235	6
28	3	107	5
29	3	211	6
30	3	192	6
31	4	333	4
32	4	189	1
33	4	401	3
34	4	66	6
35	4	457	1
36	4	183	1
37	4	98	4
38	4	83	5
39	4	161	4
40	4	173	1
41	5	473	5
42	5	159	7
43	5	519	5
44	5	93	6
45	5	100	5
46	5	249	6
47	5	311	5
48	5	144	7
49	5	132	5
50	5	129	5
51	5	72	4
52	5	204	4
53	5	246	999
54	6	263	4
55	6	253	7
56	6	306	1
57	6	281	1
58	6	139	1
59	6	158	0
60	6	359	99
61	6	322	7
62	6	48	3
63	6	71	1
64	7	23	3
65	7	36	5
66	7	73	3
67	7	271	4
68	7	185	3
69	7	250	5
70	7	215	4
71	7	339	99
72	7	177	4
73	7	259	5
74	8	170	1
75	8	4	99
76	8	445	1
77	8	124	1
78	8	455	1
79	8	46	99
80	8	81	1
81	8	153	1
82	8	33	1
83	8	293	1
84	9	43	6
85	9	228	5
86	9	76	6
87	9	324	7
88	9	174	6
89	9	407	7
90	9	227	99
91	9	145	5
92	9	345	7
93	9	57	4
94	9	420	7
95	9	135	5
96	9	17	5
97	9	134	5
98	9	131	5
99	9	155	2
100	9	214	2
101	9	481	4
102	9	150	2
103	9	444	2
104	9	334	7
105	9	86	6
106	9	229	5
107	9	121	2
108	9	97	4
109	9	162	6
110	9	94	4
111	9	85	4
112	9	147	2
113	9	412	1
114	10	442	7
115	10	257	6
116	10	63	4
117	10	39	1
118	10	178	2
119	10	123	0
120	10	304	3
121	10	517	3
122	10	456	7
123	10	314	4
124	11	184	7
125	11	152	3
126	11	95	1
127	11	212	3
128	11	149	3
129	11	119	3
130	11	207	3
131	12	22	6
132	12	16	5
133	12	61	3
134	12	20	4
135	12	221	7
136	12	340	1
137	12	110	1
138	12	337	99
139	12	35	999
140	12	295	1
141	11	69	4
142	11	196	3
143	11	210	4
144	13	101	6
145	13	243	1
146	13	5	6
147	13	501	3
148	13	435	1
149	13	450	1
150	13	312	1
151	13	305	1
152	13	471	1
153	13	446	1
154	9	130	7
155	9	27	4
156	9	318	5
157	9	315	7
158	9	327	99
159	9	14	5
160	9	275	5
161	9	105	6
162	9	190	2
163	9	18	4
164	9	188	5
165	9	414	4
166	9	28	1
167	9	439	4
168	9	510	5
169	9	51	5
170	9	392	7
171	9	220	7
172	9	42	6
173	9	160	4
174	14	137	4
175	14	234	5
176	14	265	5
177	14	127	6
178	14	208	3
179	14	136	5
180	14	148	3
181	14	186	7
182	14	138	2
183	14	102	4
184	14	197	2
185	14	99	1
186	14	205	2
187	14	117	5
188	14	242	2
189	14	109	2
190	14	151	4
191	14	108	1
192	14	68	6
193	14	194	4
194	15	525	1
195	15	479	99
196	15	166	3
197	15	1	4
198	15	448	1
199	15	424	3
200	15	37	1
201	15	356	4
202	15	168	4
203	15	441	3
204	15	67	2
205	16	415	0
206	16	248	6
207	16	146	7
208	16	286	7
209	16	277	7
210	16	413	6
211	16	224	6
212	16	417	6
213	16	478	6
214	16	484	6
215	17	96	1
216	17	87	6
217	17	526	1
218	17	74	6
219	17	40	6
220	17	195	1
221	17	50	1
222	17	206	1
223	17	326	6
224	17	406	6
225	18	422	7
226	18	316	7
227	18	290	3
228	18	474	7
229	18	371	7
230	18	522	7
231	18	294	7
232	18	193	7
233	18	346	7
234	18	425	7
235	19	10	7
236	19	240	0
237	19	357	7
238	19	58	999
239	19	112	4
240	19	115	7
241	19	128	4
242	19	503	4
243	19	330	99
244	19	34	4
245	20	410	7
246	20	31	6
247	20	56	6
248	20	310	7
249	20	38	6
250	20	485	3
251	20	26	6
252	20	264	2
253	20	292	1
254	20	21	2
255	21	507	0
256	21	84	0
257	21	323	5
258	21	523	999
259	21	88	4
260	21	319	3
261	21	349	7
262	21	434	3
263	21	154	1
264	21	24	1
265	22	53	5
266	22	217	6
267	22	266	7
268	22	506	7
269	22	518	99
270	22	372	5
271	22	260	4
272	22	284	3
273	22	432	4
274	22	291	3
275	23	59	3
276	23	511	4
277	23	365	1
278	23	181	3
279	23	313	1
280	23	64	1
281	23	329	4
282	23	480	1
283	23	182	4
284	23	176	7
285	23	436	1
286	23	209	1
287	23	440	7
288	23	255	5
289	23	223	1
290	23	60	1
291	23	409	1
292	23	65	1
293	23	92	1
294	23	390	1
295	24	472	NA
296	24	355	NA
297	24	403	NA
298	24	32	NA
299	24	370	NA
300	24	2	NA
301	24	419	NA
302	24	288	NA
303	24	216	NA
304	24	49	NA
305	25	122	5
306	26	199	7
307	26	268	2
308	26	302	2
309	14	143	4
310	26	156	1
311	14	120	2
312	26	288	1
313	26	303	1
314	26	49	2
315	26	458	1
316	26	89	6
317	26	55	2
318	14	142	5
319	14	141	7
320	14	103	4
321	14	106	4
322	14	126	6
323	14	216	4
324	14	167	5
325	14	191	4
326	27	118	5
327	27	79	6
328	27	149	4
329	27	127	5
330	27	190	4
331	27	192	4
332	27	81	5
333	27	216	5
334	27	126	6
335	27	100	5
336	27	142	5
337	27	93	5
338	27	152	5
339	27	141	5
340	27	67	6
341	27	120	4
342	28	375	5
343	28	287	4
344	28	528	99
345	28	282	5
346	28	416	99
347	28	232	7
348	28	447	5
349	28	317	5
350	28	44	4
351	28	437	5
352	29	468	5
353	29	360	0
354	29	47	7
355	29	75	7
356	29	403	4
357	29	231	7
358	29	370	7
359	29	91	6
360	29	443	5
361	29	187	5
362	30	418	7
363	30	239	5
364	30	203	2
365	30	459	2
366	30	163	1
367	30	421	5
368	30	391	7
369	30	157	3
370	30	367	7
371	30	500	3
372	31	483	1
373	31	387	99
374	31	451	7
375	31	513	99
376	31	373	4
377	31	467	7
378	31	352	7
379	31	527	7
380	31	364	7
381	31	495	7
382	38	342	7
383	38	32	3
384	38	489	7
385	38	165	2
386	38	280	7
387	38	45	7
388	38	354	7
389	38	236	1
390	38	508	7
391	38	169	1
392	39	423	6
393	39	267	3
394	39	172	5
395	39	125	7
396	39	477	6
397	39	358	4
398	39	376	4
399	39	476	4
400	39	404	4
401	39	78	7
402	40	136	0
403	40	161	6
404	40	208	1
405	40	119	3
406	40	243	1
407	40	79	4
408	40	197	1
409	40	170	4
410	40	92	4
411	40	151	1
412	42	82	5
413	42	202	7
414	42	276	1
415	42	15	2
416	42	405	4
417	42	2	3
418	42	384	1
419	42	237	4
420	42	114	7
421	42	258	5
422	39	19	4
423	43	470	3
424	43	254	3
425	43	62	3
426	43	460	2
427	43	222	4
428	43	283	3
429	43	285	3
430	43	256	4
431	43	402	4
432	43	408	7
433	39	164	3
434	39	419	3
435	39	461	5
436	39	335	5
437	44	336	4
438	44	351	7
439	44	426	7
440	44	247	6
441	44	77	5
442	44	502	4
443	44	278	2
444	44	171	4
445	44	111	4
446	44	225	6
447	45	241	6
448	45	261	1
449	45	498	5
450	45	472	6
451	45	524	6
452	45	355	6
453	45	368	6
454	45	61	5
455	45	123	1
456	45	45	7
457	45	111	6
458	45	478	5
459	45	312	5
460	45	306	7
461	45	375	6
462	45	239	7
463	45	413	7
464	45	114	6
465	45	86	6
466	45	266	6
467	46	365	4
468	46	401	2
469	46	211	1
470	46	179	1
471	46	148	1
472	46	448	4
473	46	35	4
474	46	290	4
475	46	404	3
476	46	258	4
477	47	416	2
478	47	70	6
479	47	101	4
480	47	503	999
481	47	50	999
482	47	409	999
483	48	132	999
484	48	471	5
485	48	293	999
486	48	28	1
487	48	182	4
488	48	329	7
489	48	171	4
490	48	292	7
491	48	470	999
492	48	435	2
493	49	210	7
494	49	480	7
495	49	174	7
496	49	302	7
497	49	88	7
498	49	419	7
499	49	524	7
500	49	408	7
501	49	39	7
502	49	12	7
503	49	326	7
504	49	289	7
505	50	288	7
506	50	193	4
507	50	34	4
508	50	71	2
509	50	181	4
510	50	36	7
511	50	525	1
512	50	457	1
513	50	218	7
514	50	252	4
515	51	117	1
516	51	384	3
517	51	194	7
518	51	427	4
519	51	359	99
520	51	305	6
521	51	213	6
522	51	14	6
523	51	125	7
524	51	402	7
525	52	172	7
526	52	519	7
527	52	37	7
528	52	183	4
529	52	345	7
530	52	199	7
531	52	20	1
532	52	317	4
533	52	523	7
534	52	18	1
535	53	320	6
536	53	29	6
537	53	146	4
538	53	510	3
539	53	7	7
540	53	107	2
541	53	134	5
542	53	437	3
543	53	166	3
544	53	418	7
545	54	422	3
546	54	147	4
547	54	424	3
548	54	48	3
549	54	323	3
550	54	267	5
551	54	186	3
552	54	64	1
553	55	520	99
554	55	488	7
555	55	343	7
556	55	344	4
557	55	465	4
558	39	80	5
559	39	522	7
560	39	403	4
561	39	60	4
562	39	441	5
563	39	96	7
564	39	185	3
565	39	47	7
566	39	232	99
567	39	392	7
568	56	505	2
569	56	453	4
570	56	307	4
571	56	362	5
572	56	309	2
573	56	30	4
574	56	363	2
575	56	263	2
576	56	43	6
577	56	301	3
578	58	207	1
579	57	482	0
580	58	356	4
581	57	175	7
582	58	85	6
583	57	369	7
584	58	327	4
585	58	63	5
586	57	451	7
587	58	66	5
588	58	249	5
589	58	145	5
590	58	91	6
591	57	221	7
592	58	106	1
593	57	242	7
594	57	495	7
595	57	234	5
596	57	350	4
597	57	364	7
598	59	143	1
599	59	58	1
600	59	187	7
601	59	62	1
602	59	286	7
603	59	294	7
604	59	135	7
605	59	318	7
606	59	10	7
607	59	372	7
608	60	180	3
609	60	203	4
610	60	55	2
611	60	443	2
612	60	198	3
613	60	236	7
614	60	49	3
615	60	56	2
616	60	87	4
617	60	122	2
618	61	76	0
619	61	499	7
620	61	54	0
621	61	212	999
622	61	112	999
623	61	138	0
624	61	434	0
625	61	75	7
626	61	330	0
627	61	118	6
628	61	479	5
629	62	162	6
630	62	324	7
631	62	275	5
632	62	429	7
633	62	98	7
634	62	506	7
635	62	262	1
636	62	445	7
637	62	423	7
638	62	164	99
639	63	261	4
640	63	109	7
641	63	77	6
642	63	233	6
643	63	16	6
644	63	314	7
645	63	528	5
646	63	115	7
647	63	287	7
648	63	248	6
649	63	33	7
650	63	282	7
651	65	95	5
652	65	446	4
653	66	157	7
654	66	74	7
655	66	268	1
656	66	13	7
657	66	240	2
658	66	19	3
659	66	526	1
660	66	124	1
661	66	250	7
662	66	421	4
663	67	1	2
664	67	349	7
665	67	313	1
666	67	473	99
667	67	150	1
668	67	431	4
669	67	57	3
670	67	376	3
671	67	209	4
672	67	442	7
673	68	366	2
674	68	272	5
675	68	361	7
676	68	430	5
677	68	466	3
678	68	509	7
679	68	51	5
680	68	205	6
681	68	362	6
682	68	227	5
683	64	336	2
684	64	176	7
685	64	405	5
686	64	46	6
687	64	215	2
688	70	9	3
689	71	140	7
690	71	415	7
691	71	26	7
692	71	511	1
693	71	279	7
694	71	257	7
695	71	83	NA
696	71	374	7
697	71	334	7
698	71	498	6
699	71	53	3
700	71	319	6
701	71	153	2
702	71	255	7
703	71	69	7
704	71	360	3
705	71	188	4
706	71	78	3
707	71	285	NA
708	71	59	NA
709	72	130	7
710	72	223	5
711	72	2	6
712	72	271	6
713	72	328	1
714	72	105	7
715	72	27	4
716	72	371	2
717	72	241	5
718	72	226	7
719	73	3	6
720	73	303	999
721	73	116	7
722	73	68	6
723	73	224	NA
724	73	425	NA
725	73	507	NA
726	73	4	NA
727	73	500	NA
728	73	38	NA
729	73	15	NA
730	73	335	NA
731	73	414	NA
732	73	247	NA
733	73	237	NA
734	73	253	7
735	73	518	6
736	73	315	7
737	73	184	7
738	73	420	7
739	73	177	7
740	73	254	6
741	73	214	2
742	73	322	6
743	74	237	2
744	74	38	4
745	74	17	1
746	74	189	4
747	74	22	3
748	74	131	1
749	74	340	1
750	74	222	3
751	74	355	3
752	74	339	4
753	75	280	7
754	75	144	7
755	75	6	7
756	75	425	7
757	75	447	7
758	75	163	2
759	75	247	7
760	75	444	0
761	75	281	3
762	75	325	0
763	76	41	7
764	76	72	999
765	76	283	7
766	76	311	99
767	76	284	7
768	76	260	7
769	76	455	99
770	76	391	7
771	76	154	7
772	76	477	7
773	77	432	4
774	77	357	7
775	77	175	7
776	77	121	4
777	77	128	5
778	77	352	7
779	77	527	7
780	77	370	7
781	77	482	4
782	77	467	4
783	78	42	6
784	78	337	3
785	78	461	7
786	78	468	6
787	78	99	4
788	78	83	7
789	78	278	4
790	78	484	7
791	78	436	4
792	78	23	99
793	79	458	7
794	79	204	5
795	79	52	6
796	79	259	7
797	79	110	5
798	79	59	4
799	79	472	2
800	79	65	1
801	79	178	7
802	79	410	1
803	81	228	7
804	81	4	7
805	81	246	1
806	81	73	1
807	81	129	7
808	82	169	7
809	82	310	7
810	82	489	7
811	82	369	7
812	82	342	7
813	82	40	1
814	81	438	4
815	82	165	7
816	82	231	7
817	82	389	999
818	82	488	7
819	81	426	4
820	81	82	4
821	81	460	7
822	81	335	99
823	83	245	5
824	83	113	6
825	83	487	1
826	83	347	6
827	83	160	5
828	83	158	4
829	83	168	5
830	83	219	4
831	83	84	5
832	83	265	5
833	84	390	99
834	84	32	7
835	84	31	7
836	84	367	7
837	84	89	7
838	84	411	5
839	84	90	7
840	84	108	4
841	84	333	7
842	84	21	1
843	85	428	7
844	85	414	7
845	86	373	4
846	86	235	4
847	86	173	3
848	86	513	3
849	86	387	1
850	86	483	1
851	86	86	7
852	86	432	4
853	86	442	7
854	86	183	1
855	87	224	1
856	87	500	5
857	87	368	1
858	87	450	1
859	87	295	1
860	87	469	4
861	87	229	4
862	87	407	7
863	87	159	1
864	87	464	1
865	88	476	7
866	88	97	7
867	88	502	7
868	88	351	7
869	88	507	7
870	88	316	7
871	88	358	7
872	88	225	7
873	88	202	7
874	88	15	7
875	89	276	4
876	89	156	4
877	89	196	3
878	89	501	4
879	89	102	4
880	89	220	7
881	89	456	2
882	89	11	4
883	89	277	7
884	89	517	2
885	90	481	4
886	90	137	3
887	90	304	6
888	90	217	6
889	90	439	5
890	90	256	6
891	90	412	1
892	90	206	1
893	90	459	4
894	90	24	2
895	91	5	7
896	91	133	7
897	91	440	7
898	91	291	5
899	91	285	1
900	91	139	1
901	91	44	4
902	91	350	4
903	91	420	7
904	91	78	5
905	92	456	6
906	92	162	6
907	92	107	5
908	92	224	3
909	92	66	5
910	92	219	7
911	92	411	1
912	92	181	7
913	92	95	4
914	92	425	5
915	93	491	5
916	93	25	7
917	93	72	5
918	93	143	5
919	93	221	7
920	93	412	1
921	93	123	7
922	93	28	1
923	93	89	7
924	93	336	1
925	94	138	NA
926	95	88	4
927	95	37	3
928	95	76	3
929	95	503	3
930	95	112	4
931	95	215	2
932	95	279	7
933	95	191	1
934	95	161	6
935	95	438	6
936	96	197	3
937	96	375	3
938	96	226	6
939	96	43	7
940	96	152	3
941	96	414	4
942	96	115	7
943	96	357	7
944	96	247	6
945	96	444	99
946	97	416	1
947	97	292	2
948	97	337	1
949	97	84	2
950	97	461	2
951	97	304	1
952	97	499	7
953	97	135	2
954	97	31	4
955	97	71	1
956	81	355	1
957	81	306	7
958	81	507	99
959	81	49	4
960	81	271	7
961	81	431	4
962	81	281	7
963	81	19	1
964	81	153	1
965	81	368	7
966	98	199	7
967	98	168	6
968	98	518	7
969	98	233	7
970	98	322	6
971	98	118	5
972	98	14	1
973	98	21	3
974	98	242	1
975	98	150	7
976	99	141	3
977	99	282	3
978	99	9	7
979	99	436	3
980	99	142	2
981	99	266	7
982	99	134	7
983	99	418	5
984	99	417	5
985	99	372	6
986	100	196	7
987	100	99	7
988	100	311	0
989	101	523	6
990	101	323	7
991	101	421	7
992	101	440	7
993	101	295	1
994	101	74	7
995	101	54	4
996	101	174	7
997	101	443	1
998	101	419	5
999	102	262	0
1000	102	15	5
1001	102	319	999
1002	102	93	999
1003	102	328	1
1004	102	460	999
1005	102	100	999
1006	102	124	1
1007	103	205	4
1008	103	50	4
1009	103	229	4
1010	103	447	4
1011	103	190	1
1012	103	53	2
1013	103	468	4
1014	102	259	7
1015	103	60	2
1016	103	320	2
1017	103	151	2
1018	102	85	7
1019	104	258	99
1020	104	166	7
1021	104	429	4
1022	104	24	4
1023	104	402	6
1024	104	222	6
1025	104	177	4
1026	104	120	4
1027	104	68	6
1028	104	6	99
1029	105	385	0
1030	105	138	99
1031	105	122	99
1032	105	333	7
1033	105	127	99
1034	105	93	99
1035	105	413	99
1036	105	36	7
1037	105	510	99
1038	105	476	99
1039	106	225	5
1040	106	519	4
1041	106	136	3
1042	106	339	99
1043	106	3	1
1044	106	52	3
1045	106	61	2
1046	106	472	7
1047	106	390	4
1048	106	23	99
1049	107	303	5
1050	107	63	7
1051	107	180	4
1052	107	87	5
1053	107	474	3
1054	107	227	7
1055	107	10	7
1056	107	448	7
1057	107	16	2
1058	107	160	2
1059	108	512	4
1060	108	297	4
1061	108	386	2
1062	108	396	1
1063	108	338	7
1064	108	381	7
1065	108	298	0
1066	108	332	4
1067	108	299	2
1068	108	251	2
1069	109	41	7
1070	109	165	0
1071	109	330	7
1072	109	119	7
1073	109	464	4
1074	109	422	7
1075	109	35	6
1076	109	480	NA
1077	109	524	1
1078	109	484	6
1079	110	341	1
1080	110	272	5
1081	110	47	NA
1082	110	147	5
1083	110	140	5
1084	110	7	NA
1085	110	137	NA
1086	110	42	6
1087	110	234	5
1088	110	252	5
1089	111	285	5
1090	111	478	1
1091	111	185	1
1092	111	403	5
1093	111	231	6
1094	111	410	1
1095	111	34	4
1096	111	241	4
1097	111	218	6
1098	111	426	6
1099	112	73	2
1100	112	188	1
1101	112	171	2
1102	112	278	1
1103	112	286	7
1104	112	239	4
1105	112	439	99
1106	112	268	99
1107	112	116	3
1108	112	500	7
1109	113	194	7
1110	113	517	2
1111	113	81	99
1112	113	20	99
1113	113	253	7
1114	113	346	7
1115	113	277	0
1116	113	159	99
1117	113	158	5
1118	113	283	1
1119	114	121	2
1120	114	334	7
1121	114	214	1
1122	114	55	4
1123	115	90	7
1124	115	237	3
1125	115	67	7
1126	115	325	7
1127	115	257	7
1128	115	126	5
1129	115	405	3
1130	115	314	7
1131	115	45	7
1132	115	327	7
1133	116	349	7
1134	116	249	7
1135	116	8	999
1136	116	506	999
1137	116	316	5
1138	116	450	2
1139	116	101	999
1140	116	528	99
1141	116	186	7
1142	116	173	1
1143	117	308	7
1144	117	269	99
1145	117	395	7
1146	117	273	5
1147	117	307	7
1148	117	70	6
1149	117	83	6
1150	117	310	7
1151	117	169	99
1152	117	155	5
1153	118	458	7
1154	118	284	6
1155	118	345	6
1156	118	250	7
1157	118	211	2
1158	118	106	2
1159	118	184	7
1160	118	128	7
1161	118	408	7
1162	118	360	7
1163	119	207	1
1164	119	455	NA
1165	120	103	6
1166	120	212	6
1167	120	192	6
1168	120	117	5
1169	120	243	6
1170	120	110	6
1171	120	170	6
1172	120	248	6
1173	120	210	5
1174	120	139	5
1175	121	4	7
1176	121	38	7
1177	121	260	7
1178	121	57	4
1179	121	498	7
1180	121	287	5
1181	121	44	7
1182	121	146	7
1183	121	240	7
1184	121	404	5
1185	121	91	7
1186	121	27	4
1187	121	525	5
1188	121	255	6
1189	121	317	5
1190	121	267	99
1191	121	293	6
1192	121	187	5
1193	121	5	7
1194	121	17	5
1195	122	465	1
1196	122	509	4
1197	122	245	4
1198	122	348	1
1199	122	366	1
1200	122	430	4
1201	122	29	4
1202	122	80	4
1203	122	361	5
1204	122	51	4
1205	123	428	6
1206	123	77	99
1207	123	109	6
1208	123	415	4
1209	123	290	5
1210	123	132	99
1211	123	33	6
1212	123	204	99
1213	123	130	7
1214	123	367	7
1215	124	294	7
1216	124	79	2
1217	124	156	99
1218	124	108	1
1219	124	208	1
1220	124	315	99
1221	124	69	5
1222	124	163	1
1223	124	455	7
1224	124	261	1
1225	125	441	5
1226	125	202	6
1227	125	18	2
1228	125	326	7
1229	125	391	7
1230	125	312	4
1231	125	11	6
1232	125	434	4
1233	125	26	4
1234	125	526	1
1235	126	445	1
1236	126	189	7
1237	126	59	1
1238	126	511	1
1239	126	276	NA
1240	126	32	4
1241	126	111	7
1242	126	291	1
1243	126	48	7
1244	126	424	7
1245	127	520	99
1246	127	105	6
1247	127	176	7
1248	127	203	6
1249	127	175	7
1250	127	193	6
1251	127	232	6
1252	127	96	6
1253	127	2	2
1254	127	342	6
1255	128	195	3
1256	128	309	99
1257	129	486	6
1258	129	516	5
1259	129	383	3
1260	129	377	7
1261	129	378	7
1262	129	497	1
1263	129	380	7
1264	129	379	7
1265	129	344	5
1266	130	209	7
1267	130	65	1
1268	130	409	3
1269	130	157	7
1270	130	98	7
1271	130	82	4
1272	130	47	7
1273	130	470	7
1274	130	479	4
1275	129	343	7
1276	129	487	1
1277	129	452	7
1278	129	264	1
1279	129	406	4
1280	130	407	7
1281	129	125	7
1282	129	178	4
1283	129	56	5
1284	129	362	6
1285	129	361	6
1286	129	75	7
1287	131	144	7
1288	132	313	5
1289	132	374	6
1290	132	217	NA
1291	132	198	NA
1293	134	131	3
1294	134	340	1
1295	134	114	7
1296	134	129	2
1297	134	182	2
1298	134	446	1
1299	134	62	2
1300	134	351	4
1301	134	46	5
1302	134	30	5
1303	135	486	6
1304	135	380	5
1305	135	379	5
1306	135	383	6
1307	135	377	6
1308	135	516	5
1309	135	497	5
1310	135	378	5
1311	135	487	5
1312	135	58	5
1313	136	164	99
1314	136	172	99
1315	136	1	4
1316	136	246	1
1317	136	370	99
1318	136	217	1
1319	136	149	1
1320	136	39	1
1321	136	502	4
1322	136	358	3
1323	137	145	5
1324	137	401	6
1325	137	167	7
1326	137	223	5
1327	137	64	4
1328	137	220	5
1329	137	235	5
1330	137	356	4
1331	137	480	4
1332	137	318	5
1333	138	137	7
1334	138	213	4
1335	138	206	7
1336	138	102	7
1337	138	148	4
1338	138	92	4
1339	138	103	NA
1340	138	265	4
1341	138	198	4
1342	138	152	4
1343	139	216	5
1344	139	103	1
1345	139	108	4
1346	139	102	6
1347	139	186	7
1348	139	242	7
1349	139	147	4
1350	139	196	7
1351	139	17	5
1352	139	198	4
1353	140	289	5
1354	140	371	2
1355	140	384	1
1356	140	305	4
1357	140	280	7
1358	140	359	1
1359	140	276	1
1360	140	254	1
1361	140	7	5
1362	140	457	1
1363	141	273	5
1364	142	395	7
1365	142	269	5
1366	142	308	4
1367	142	273	5
1368	142	13	7
1369	142	307	4
1370	142	7	5
1371	142	49	4
1372	142	8	3
1373	142	221	7
1374	143	453	3
1375	143	238	7
1376	143	389	5
1377	143	263	1
1378	143	427	4
1379	143	301	3
1380	143	363	3
1381	143	435	5
1382	143	452	7
1383	143	309	7
1384	144	22	999
1385	144	335	7
1386	144	477	4
1387	144	329	7
1388	144	228	7
1389	144	324	7
1390	144	179	2
1391	144	376	4
1392	144	522	2
1393	144	473	3
1394	1	288	6
1395	1	236	5
1396	1	459	6
1397	1	392	7
1398	1	302	5
1399	1	423	6
1400	1	154	5
1401	1	275	5
1402	1	97	5
1403	1	365	99
1404	145	515	1
1405	145	347	7
1406	145	366	1
1407	145	348	1
1408	145	308	7
1409	145	238	7
1410	145	269	7
1411	145	465	1
1412	145	56	1
1413	145	117	1
1414	146	343	NA
1415	146	426	4
1416	146	520	1
1417	146	96	3
1418	146	169	1
1419	146	48	3
1420	146	367	7
1421	146	203	5
1422	146	4	7
1423	146	248	3
1424	147	469	999
1425	147	437	NA
1426	147	471	NA
1427	147	166	4
1428	147	47	NA
1429	147	178	NA
1430	147	33	NA
1431	147	94	NA
1432	147	141	NA
1433	147	524	NA
1434	147	528	NA
1435	147	148	2
1436	147	120	NA
1437	147	225	NA
1438	148	94	5
1439	148	216	5
1440	148	129	6
1441	148	132	7
1442	148	32	6
1443	148	50	7
1444	148	86	7
1445	148	93	4
1446	148	116	7
1447	148	36	7
1448	149	437	7
1449	149	469	7
1450	149	471	7
1451	149	233	99
1452	149	281	999
1453	149	243	999
1454	149	477	0
1455	149	235	7
1456	149	445	NA
1457	149	78	NA
1458	150	501	7
1459	150	63	7
1460	150	259	6
1461	150	370	0
1462	150	168	6
1463	150	240	99
1464	150	460	99
1465	150	82	7
1466	150	285	1
1467	150	288	7
1468	151	218	3
1469	151	189	1
1470	151	187	1
1471	151	424	99
1472	151	253	7
1473	151	70	6
1474	151	173	4
1475	151	52	1
1476	151	439	1
1477	151	41	4
1478	151	19	99
1479	151	183	1
1480	151	79	2
1481	151	207	1
1482	151	161	3
1483	151	415	1
1484	151	51	1
1485	151	153	1
1486	151	510	99
1487	151	247	1
1488	152	454	7
1489	152	493	5
1490	152	485	7
1491	152	113	5
1492	152	491	4
1493	152	25	5
1494	152	364	7
1495	152	383	4
1496	152	406	5
1497	152	405	7
1498	153	511	7
1499	153	60	5
1500	153	162	6
1501	153	507	7
1502	153	471	7
1503	153	126	999
1504	153	360	5
1505	153	138	4
1506	153	290	5
1507	153	411	5
1508	154	320	4
1509	154	417	4
1510	154	185	4
1511	154	444	1
1512	154	402	5
1513	154	136	3
1514	154	1	4
1515	154	131	6
1516	154	289	5
1517	154	271	5
1518	154	26	7
1519	154	234	3
1520	154	206	2
1521	154	99	4
1522	154	170	3
1523	154	122	1
1524	154	155	2
1525	154	334	3
1526	154	246	1
1527	154	447	4
1528	155	128	4
1529	155	410	1
1530	155	312	2
1531	155	313	2
1532	155	42	4
1533	155	306	5
1534	155	429	1
1535	155	302	1
1536	155	324	5
1537	155	34	2
1538	156	282	5
1539	156	149	5
1540	156	409	5
1541	156	37	99
1542	156	414	7
1543	156	53	4
1544	156	236	NA
1545	156	13	7
1546	156	157	5
1547	156	28	1
1548	157	349	7
1549	157	304	4
1550	157	262	1
1551	157	61	3
1552	157	39	1
1553	157	83	5
1554	157	287	4
1555	157	222	4
1556	157	280	7
1557	157	407	4
1558	158	442	7
1559	158	87	6
1560	158	31	7
1561	158	503	2
1562	158	337	5
1563	158	59	5
1564	158	459	5
1565	158	371	3
1566	158	164	4
1567	158	524	6
1568	159	12	1
1569	159	469	1
1570	159	211	0
1571	159	419	6
1572	159	179	1
1573	159	258	1
1574	159	330	1
1575	159	267	1
1576	159	125	1
1577	159	177	1
1578	160	118	3
1579	160	443	1
1580	160	322	4
1581	160	181	1
1582	160	97	3
1583	160	22	2
1584	160	436	1
1585	160	325	2
1586	160	54	3
1587	160	365	1
1588	161	245	6
1589	161	264	1
1590	161	195	4
1591	161	90	7
1592	161	254	999
1593	161	340	2
1594	161	425	7
1595	161	165	6
1596	161	84	6
1597	161	255	999
1599	163	293	7
1600	163	237	7
1601	163	219	7
1602	163	47	7
1603	163	21	4
1604	163	55	4
1605	163	182	7
1606	163	143	4
1607	163	220	7
1608	163	120	4
1609	164	197	5
1610	164	329	7
1611	164	127	4
1612	164	6	5
1613	164	263	1
1614	164	30	5
1615	164	445	7
1616	164	67	5
1617	164	257	3
1618	164	438	4
1619	164	456	7
1620	164	124	NA
1621	166	315	5
1622	166	431	NA
1623	166	295	NA
1624	166	46	999
1625	166	231	7
1626	166	316	NA
1627	166	27	999
1628	166	35	NA
1629	166	239	NA
1630	166	520	NA
1631	166	105	6
1632	166	499	7
1633	166	193	NA
1634	166	277	999
1635	166	174	NA
1636	166	176	7
1637	166	77	NA
1638	166	98	NA
1639	166	74	NA
1640	166	123	NA
1641	69	375	3
1642	69	71	1
1643	69	130	7
1644	69	428	7
1645	69	401	4
1646	69	210	1
1647	69	391	7
1648	69	142	1
1649	69	98	7
1650	69	111	7
1651	167	92	5
1652	167	215	2
1653	167	190	1
1654	167	150	1
1655	167	135	3
1656	167	119	2
1657	167	101	3
1658	167	80	2
1659	167	144	7
1660	167	35	4
1661	168	225	6
1662	168	110	5
1663	168	100	5
1664	168	124	1
1665	168	384	1
1666	168	114	6
1667	169	279	7
1668	169	156	6
1669	169	416	4
1670	169	392	6
1671	169	72	1
1672	169	9	7
1673	169	440	7
1674	169	109	6
1675	169	24	4
1676	169	278	1
1677	9	346	7
1678	9	266	99
1679	9	140	4
1680	9	40	1
1681	9	212	2
1682	9	355	4
1683	9	374	6
1684	9	292	6
1685	9	328	2
1686	9	268	99
1687	171	209	5
1688	171	151	4
1689	171	107	1
1690	171	167	6
1691	171	69	5
1692	171	76	3
1693	171	66	3
1694	171	213	2
1695	171	134	5
1696	171	103	4
1697	172	458	5
1698	172	461	5
1699	172	163	1
1700	172	199	7
1701	172	23	6
1702	172	484	7
1703	172	123	5
1704	172	276	4
1705	172	146	6
1706	172	15	4
1707	173	482	3
1708	173	513	4
1709	174	44	6
1710	174	204	2
1711	174	284	1
1712	174	518	5
1713	174	368	4
1714	174	191	1
1715	174	421	7
1716	174	174	5
1717	174	385	1
1718	174	357	7
1719	174	171	1
1720	174	476	1
1721	174	446	2
1722	174	232	5
1723	174	473	99
1724	174	314	3
1725	174	217	2
1726	174	38	7
1727	174	506	7
1728	174	106	1
1729	175	228	3
1730	175	351	7
1731	175	479	4
1732	175	261	1
1733	175	62	4
1734	175	3	7
1735	175	57	4
1736	175	43	7
1737	175	327	7
1738	175	408	7
1739	176	474	7
1740	176	133	7
1741	176	10	7
1742	176	64	7
1743	176	29	7
1744	176	318	7
1745	176	121	7
1746	176	478	7
1747	176	236	7
1748	176	472	7
1749	177	78	3
1750	177	333	7
1751	177	427	1
1752	177	470	1
1753	177	390	1
1754	177	154	1
1755	177	89	4
1756	177	359	1
1757	177	194	1
1758	177	311	1
1759	177	420	7
1760	177	501	1
1761	177	418	7
1762	177	441	3
1763	177	158	1
1764	177	20	1
1765	177	224	2
1766	177	525	1
1767	177	339	1
1768	177	160	2
1769	178	412	3
1770	178	33	6
1771	178	14	4
1772	178	283	5
1773	178	223	7
1774	178	115	7
1775	178	336	1
1776	178	159	99
1777	178	423	7
1778	178	303	5
1779	179	141	7
1780	179	95	6
1781	179	68	99
1782	179	139	4
1783	179	214	3
1784	179	192	99
1785	179	88	5
1786	179	81	99
1787	179	184	99
1788	179	265	5
1789	180	301	7
1790	180	74	7
1791	180	229	4
1792	180	226	99
1793	180	205	3
1794	180	358	1
1795	180	448	3
1796	180	252	3
1797	180	75	7
1798	180	295	1
1799	181	241	5
1800	181	227	4
1801	181	249	4
1802	181	91	6
1803	181	202	3
1804	181	523	5
1805	181	286	7
1806	181	502	3
1807	181	193	3
1808	181	450	3
1809	181	73	3
1810	181	16	3
1811	181	376	NA
1812	181	498	4
1813	181	455	1
1814	181	317	4
1815	181	345	3
1816	181	519	3
1817	181	437	4
1818	181	316	99
1819	182	208	5
1820	183	350	5
1821	183	526	5
1822	183	260	6
1823	183	372	7
1824	183	480	5
1825	183	172	7
1826	183	294	5
1827	183	250	7
1828	183	178	4
1829	183	58	6
1830	184	275	5
1831	184	65	2
1832	184	500	5
1833	184	45	6
1834	184	435	6
1835	184	528	99
1836	184	145	6
1837	184	326	7
1838	184	85	6
1839	184	5	7
1840	185	180	0
1841	185	305	4
1842	185	2	7
1843	185	432	0
1844	185	11	7
1845	185	413	7
1846	185	376	3
1847	185	77	7
1848	185	18	999
1849	185	112	4
1850	186	137	5
1851	186	161	2
1852	186	68	7
1853	186	151	4
1854	186	67	7
1855	186	148	1
1856	187	88	5
1857	187	210	3
1858	187	110	7
1859	187	100	5
1860	187	103	3
1861	187	211	2
1862	187	126	7
1863	187	101	4
1864	187	127	5
1865	187	76	5
1866	188	457	0
1867	188	188	7
1868	188	323	7
1869	188	522	0
1870	188	319	5
1871	188	403	5
1872	188	468	5
1873	188	335	7
1874	188	431	7
1875	188	356	0
1876	188	239	7
1877	188	404	0
1878	188	517	7
1879	188	434	7
1880	189	291	4
1881	189	422	7
1882	189	306	7
1883	189	194	7
1884	189	24	2
1885	189	212	1
1886	189	71	1
1887	189	178	7
1888	189	216	1
1889	189	456	1
1890	190	248	7
1891	190	479	3
1892	190	147	1
1893	190	9	7
1894	190	510	7
1895	190	154	1
1896	190	219	7
1897	190	90	7
1898	190	35	4
1899	190	56	4
1900	191	484	7
1901	191	402	0
1902	191	293	1
1903	191	43	7
1904	191	290	1
1905	191	459	99
1906	191	231	7
1907	191	53	4
1908	191	371	99
1909	191	138	1
1910	192	15	4
1911	192	500	5
1912	192	365	1
1913	192	81	5
1914	192	339	4
1915	192	33	2
1916	192	295	1
1917	192	249	7
1918	192	75	6
1919	192	41	7
1920	192	26	2
1921	193	304	3
1922	193	392	7
1923	193	415	99
1924	193	124	2
1925	193	222	7
1926	193	327	7
1927	193	160	99
1928	193	31	7
1929	193	186	7
1930	193	197	2
1931	194	234	3
1932	194	132	4
1933	194	473	2
1934	194	457	1
1935	194	121	2
1936	194	85	4
1937	194	58	1
1938	194	6	3
1939	194	252	3
1940	194	155	1
1941	195	341	7
1942	195	272	6
1943	195	7	6
1944	195	112	4
1945	195	282	5
1946	195	48	7
1947	195	182	2
1948	195	157	5
1949	195	136	3
1950	195	464	1
1951	196	334	7
1952	196	52	6
1953	196	54	0
1954	196	102	6
1955	196	192	7
1956	196	193	7
1957	196	40	1
1958	196	316	7
1959	196	60	1
1960	196	146	7
1961	197	111	4
1962	197	45	7
1963	197	77	7
1964	197	191	1
1965	197	372	4
1966	197	421	7
1967	197	73	1
1968	197	403	3
1969	197	173	1
1970	197	499	7
1971	198	492	7
1972	198	296	1
1973	198	244	4
1974	198	380	6
1975	198	491	3
1976	198	379	6
1977	198	347	3
1978	198	377	6
1979	198	378	6
1980	198	264	0
1981	199	384	4
1982	199	34	5
1983	199	228	5
1984	199	519	5
1985	199	159	2
1986	199	324	7
1987	199	328	2
1988	199	259	7
1989	199	278	1
1990	199	314	4
1991	200	497	4
1992	200	485	5
1993	200	516	4
1994	200	344	4
1995	200	343	7
1996	200	195	5
1997	200	363	NA
1998	200	377	7
1999	200	310	NA
2000	200	487	2
2001	200	245	4
[truncated: 3,559 more rows]
